# Supplementary material for: Differential Flavonoid and Other Phenolic Accumulations and Antioxidant Activities of Nymphaea lotus L. Populations throughout Thailand
Source: Molecules. 2022 Jun 2;27(11):3590. doi: 10.3390/molecules27113590 (PMC9182519; doi:10.3390/molecules27113590)
Supplement: Supplementary file 1 [file molecules-27-03590-s001.zip]

Archive with 1 entries (1 files):
- molecules-1716756-supplementary.pdf
